# Supplementary material for: Using Social Media Data to Investigate Public Perceptions of Cannabis as a Medicine: Narrative Review
Source: J Med Internet Res. 2023 Feb 27;25:e36667. doi: 10.2196/36667 (PMC10012004; doi:10.2196/36667)
Supplement: Multimedia Appendix 2 [file jmir_v25i1e36667_app2.xlsx]

## Sheet: NR Analysis
Study	Source	Cannabis-related	Health-related	CBD	Adverse effects	Information Pathways	Misinformation	Sentiments aound cannabis	Policy impact
Mcgregor et al. - 2014 [27]	Glaucoma Association forum, Facebook, Twitter, YouTube and Patient-Opinion.org.uk		where complimentary therapy was discussed, 87% highlighted the use of medical cannabis as a treatment option for glaucoma				posts on medicinal use of cannabis for glaucoma containing misinformation
Cavazos-rehg et al. - 2015 [15]	Twitter	The third most common theme of pro-marijuana tweets was that marijuana has health benefits.						Among the 6,620 marijuana-related tweets, 5,109 (77%) were for (or pro) marijuana, 317 (5%) were against (or anti) marijuana, and 1,194 (18%) had a sentiment that was either neutral or unknown.
Thompson et al., 2015 [20]	Twitter	Medical role for cannabis as a treatment of ailments such as depression and cancer.						About 70% of both the original tweets and retweets had a positive tone, and approximately 5% had a negative tone
Gonzalez-estrada et al. - 2015 [28]	Youtube		A content analysis of asthma-related videos showed that the most common theme was complementary medicine, and cannabis was mentioned as an option for asthma treatment.
Daniulaityte et al. - 2015 [51]	Twitter								Twitter data suggest greater popularity of dabs in the states that legalized recreational and/or medical use of cannabis.
Mitchell et al. - 2016 [37]	Online Forums resulted from Google search		The beneficial effects of cannabis use on ADHD
Cavazos-rehg et al. - 2016 [17]	Twitter	Health benefits of dabbing to be the fifth most popular theme, with claims of dabbing improving sleep, relieving anxiety, and assisting in problem solving			Reports of excessive use effects such as ‘passing out’, feeling a loss of body control, and/or vomiting				Dabbing-related tweets higher for states where medical or recreational use was legal
Lamy et al. - 2016 [18]	Twitter	One of the most frequently reported benefits of edibles has been the facilitation of sleep			The unreliability of edibles’ THC dosage, delayed effects, and user’s lack of practical knowledge could lead to potential harmful consequences.			The overall attitude about edible is positive	Greater cannabis-edibles related tweetingactivity in states where medical THC and/or recreational cannabisuse have been legalized, and most tweets generally expressed posi-tive attitudes about cannabis edibles.
Dai, Hao - 2017 [23]	Twitter		Twitter data suggest a proliferation of supporting marijuana use for PTSD treatment					The marijuana related tweets were predominated by the supporting opinions (89.6%).	The public opinions about marijuana use for PTSD on Twitter were significantly associated with state-level legislation.
Turner - 2017 [14]	Twitter	A 9 topic model on the data brings up a medical topic.
Greiner, Chatton, Khazaal - 2017 [50]	Online Forums				IIndividuals actively sought help for cannabis use and addiction issues, including negative symptoms and intoxication/withdrawal issues
Westmaas et al. 2017 [25]	Online Forums		Cannabis was found to be used primarily for nausea
Andersson et al. - 2017 [35]	Online Forums The forum boards https://shroomery.org/, http://bluelight.org, and https://clusterbusters.org/		Cannabis was frequently mentioned for its potential to mitigate smigraine ymptoms, or to decrease the incidence of migraine attacks. Some had used cannabis for other reasons, but coincidentally found it helped headaches. Others indicated that higher doses of cannabis can trigger headaches.
Yom -tov, Lev-ran - 2017 [47]	Bing search engine				Study showed a high correlation between the side effects recorded on established reporting systems such as FAERS (FDA’s Adverse Drug Reporting System) and those found in the search engine queries. These included common side effects of anxiety, depression-related symptoms, psychotic symptoms such as paranoia and hallucinations, cough, and other symptoms.
Cavazos-rehg et al. - 2018 [19]	YouTube	Cannabis online product reviews on YouTube found that videos often shared personal, positive experiences towards cannabis. These included euphoria (without any mention of adverse effects, such as impaired cognition); improvements in physical and mental health such as relaxation, pain relief, sleep improvement; and an increase in stamina.				About one third of participants had viewed cannabis product reviews in the prior month, and medicinal cannabis users were much more likely to view cannabis product reviews for information, compared to recreational users			93% of reviews had positive sentiments
Glowacki et al. - 2018 [31]	Twitter		Cannabis as an alternative to opioids for pain management.
Shi et al. - 2019 [24]	Google Trends		Findings showed that the volume of cannabis cancer queries doubled during the study period. The use of cannabis as a cancer cure represented the largest category (23.5%) of social media content on alternative cancer treatments.				a study of the most shared news stories about cancer treatments revealed a story that claimed that cannabis was a cancer cure and that attracted 4.26 million social media engagements, but that the study was not based on any credible scientific study. On the other hand, a story the study-authors stated was accurate, debunking the false news story, attracted only 0.036 million engagements
Leas et al. - 2019 [38]	Google Trends			Analyzing search volumes for CBD on Google Trends showed that there was a substantial increase in CBD searches since 2014, with a 6.4 million growth during April 2019
Pérez-Pérez et al. - 2019 [29]	Twitter		medicinal cannabis was the fourth most mentioned term, and that patients were actively engaged in discussing the medical benefits of cannabis to alleviate common symptoms of bowel disease, specifically diarrhea, constipation, and pain. Medicinal cannabis was the most mentioned therapeutic product and was overall discussed positively.					Several tweets containing mentions of drugs (Figure 7) showed positive emotions, namely, the tweets highlighting the benefits of medical cannabis for the treatment of different chronic diseases.
Nasralah, Spohn - 2019 [32]	Twitter		In a collection of tweets from individuals who self- identify as addicted to opioids, it was found that cannabis use featured in topics about taking illicit drugs for pain management and in recovery from dependency
Meacham et al. - 2019 [16]	Reddit				questions about respiratory effects, anxiety, and vomiting were major components in a theme about health concerns	given the lack of any evidence-based information regarding safe dabbing practices, people share personal experiences to learn how to dab and how to avoid its potential risks, such as respiratory effects and anxiety
Zenone, Snyder, Caul - 2020 [46]	GoFundMe			CBD is used for therapeutic and life-prolonging purposes and is presented as an effective treatment option. Patients with later stage cancer were found to either exclusively use CBD, or to incorporate it into alternative treatment plans for curative purposes, or to extend life expectancy			campaigners used anecdotal claims of CBD efficacy to support their funding requests, and in doing so seldom referenced evidence-based sources of information
Jia et al. - 2021 [52]	Google, Facebook, YouTube						Assessment of content and quality of online information on cannabis and glaucoma from Google, Facebook and YouTube found the information to be of varying quality (Jia, Mehran et al. 2020), with 35% of reviewed websites and more than half of YouTube videos being presented by medical cannabis organization affiliates and lacking any professional medical authorship.
Allem et al. - 2020 [11]	Twitter	health and medical discussions were the third most prevalent theme in non-bot generated conversations, and in the 14.5% of the corpus that was bot-generated, health and medical claims were the second most prevalent subject . The health-related non-bot conversations recommended cannabis for a disparate range of conditions, including cancer, plantar fasciitis, Crohn’s disease, sleep, pain, anxiety,…					14.5% of the posts were bot-generated with health and medical claims were the second most prevalent subject
van Draanen et al. - 2020 [13]	Twitter	6 topic, Topic modelling on US and Canada tweets brings up medical use as one of the topics.							restrictive state policy associated with more negative sentiment than less restrictive policy (eg, where cannabis is legal for adult recreational use).
Merten et al. - 2020 [42]	Pinterest			CBD was touted for mental and physiological benefits, including pain relief, anti-inflammation, chronic disease treatment, and sleep improvement				The majority (91.6%) of pins positively portrayed CBD with many claiming a physical or mental benefit including anxiety, depression, pain, and inflammation relief.
Leas et al. - 2020 [39]	Reddit			376 posts were identified as personal testimonies, with 90% of them describing therapeutic effects from taking CBD.
Tran, Kavuluru - 2020 [40]	Reddit / FDA comments			CBD is mostly discussed as a remedy for anxiety disorders and pain.The most popular CBD product group is oil and tinctures.
Saposnik, Huber - 2020 [36]	Google Trends		Analysis of Google Trends for web-based queries on the causes and treatments of ASD showed that cannabis was the second most searched term after Applied Behavior Analysis, and that cannabis-related searches showed an increasing trend
Song et al. - 2020 [30]	GoFundMe			CBD was found to be in the top ten most used alternative treatments for cancer.
Mullins et al. - 2020 [34]	Twitter		analysis of pain-related tweets in Ireland found cannabis was the fourth most occurring keyword					almost 90% of cannabis-related tweets were highly positive.
Janmohamed et al. - 2020 [41]	Online Forums/Social Media blogs (86.01%), news articles (11.02%), forums (3.01%), comments (<1%), professional reviews and Facebook posts (both <1%)			Analysis of vaping-related conversations found health discussions especially relating to vape-administered cannabidiol (CBD) as a treatment for COVID-19
Pang et al. - 2021 [21]	Twitter		the use of cannabis to manage pregnancy related symptoms such as morning sickness, nausea, vomiting, headaches, pain, stress, and fatigue a major theme.
Zenone et al. - 2021 [45]	GoFundMe			revealed proposed uses of CBD relating to cancer, seizure-inducing diseases/conditions, joint/inflammatory diseases, mental health disorders, nervous system diseases, and autoimmune diseases		The major pathway was self-directed research, followed by recommendations from a trusted care provider, then shared experiences from other users in, or associated with, the individual’s personal network
Smolev et al. - 2021 [33]	Facebook		many posts promoted cannabinoids as a safe and preferred alternative for opioid-based pain medication
Rhidenour et al. - 2022 [22]	Reddit		Self-medication for conditions such as Post-Traumatic Stress Disorder (PTSD), anxiety, sleep disorders, and pain was the topic in over a third of 974 cannabis-related Reddit posts in the Veterans subreddit
Meacham, Paul, Ramo - 2018 [48]	Reddit				The most frequently mentioned adverse effects were anxiety-related — linked to smoking, edibles and butane hash oil; and ‘cough’ mentions — related to vaping and dabbing
Krauss et al. - 2015 [49]	YouTube				only 21% of videos included some sort of warning around potentials for injury and negative side effects
Allem et al. 2022 [12]	Twitter	The posts discussed mental health, pain, and stress to the immune system, among other health effects			found mentions of cannabis health consequences including impacts on respiratory system, stress to the immune system, and gastrointestinal problems
Soleymanpour et al. 2021 [43]	Twitter		Almost half of CBD tweets are marketing related where CBD is touted to have therapeutic effects for pain, anxiety disorders, sleep disorders, and stress
Turner, Kantardzic, & Vickers-Smith, 2021 [44]	Twitter			compared the medical conditions mentioned in CBD marketing messages with personal messages. They found there is an alignment between. Conditions mentioned in both categories, they also found that although the overall sentiment for conditions such as autism is negative in personal posts, CBD is still promoted for autism in marketing messages.
Meacham, Nobles, Tompkins & Thrul, 2022 [26]	Reddit (2 subreddits)		Cannabis-related posts were twice as in the recovery subreddit than in the active opioid use subreddit.They found mentions of cannabis use for management of opioid withdrawal symptoms including anxiety, insomnia, and pain.
